# Supplementary material for: Genomic analysis of Poxviridae and exploring qualified gene sequences for phylogenetics
Source: Comput Struct Biotechnol J. 2021 Sep 28;19:5479–86. doi: 10.1016/j.csbj.2021.09.031 (PMC8515299; doi:10.1016/j.csbj.2021.09.031)
Supplement: Supplementary data 9 [file mmc9.xlsx]

## Sheet: Table S1
Table S1. Isolate information of 60 poxviruses analysed in this study
	Genbank accession	Subfamily	Genus	Species	Isolate	Abbreviation in the paper
1	KU749311	Chordopoxvirinae	Orthopoxvirus	Volepox virus	volepox virus CA	Ort-Volepox virus
2	KU749310	Chordopoxvirinae	Orthopoxvirus	Skunkpox virus	skunkpox virus WA	Ort-Skunkpox virus
3	KP143769	Chordopoxvirinae	Orthopoxvirus	Raccoonpox virus	raccoonpox virus	Ort-Raccoonpox virus
4	MH607141	Chordopoxvirinae	Orthopoxvirus	Akhmeta virus	Akhmeta virus Akhmeta_2013-88	Ort-Akhmeta virus
5	JQ410350	Chordopoxvirinae	Orthopoxvirus	Ectromelia virus	ectromelia virus ERPV	Ort-Ectromelia virus (e)
6	AF012825	Chordopoxvirinae	Orthopoxvirus	Ectromelia virus	ectromelia virus Moscow	Ort-Ectromelia virus (m)
7	AF482758	Chordopoxvirinae	Orthopoxvirus	Cowpox virus	cowpox virus Brighton Red	Ort-Cowpox virus
8	MH816996	Chordopoxvirinae	Orthopoxvirus	Abatino macacapox virus	orthopoxvirus Abatino	Ort-Abatino macacapox virus
9	DQ792504	Chordopoxvirinae	Orthopoxvirus	Horsepox virus	horsepox virus MNR-76	Ort-Horsepox virus
10	AY243312	Chordopoxvirinae	Orthopoxvirus	Vaccinia virus	vaccinia virus WR	Ort-Vaccinia virus
11	AY753185	Chordopoxvirinae	Orthopoxvirus	Monkeypox virus	monkeypox virus COP-58	Ort-Monkeypox virus (c)
12	AF380138	Chordopoxvirinae	Orthopoxvirus	Monkeypox virus	monkeypox virus Zaire-96-I-16	Ort-Monkeypox virus (z)
13	DQ437594	Chordopoxvirinae	Orthopoxvirus	Taterapox virus	taterapox virus Dahomey 1968	Ort-Taterapox virus
14	X69198	Chordopoxvirinae	Orthopoxvirus	Variola virus	variola virus major India-1967	Ort-Variola virus (ma)
15	Y16780	Chordopoxvirinae	Orthopoxvirus	Variola virus	variola virus minor Garcia-1966	Ort-Variola virus (mi)
16	AY009089	Chordopoxvirinae	Orthopoxvirus	Camelpox virus	camelpox virus CMS	Ort-Camelpox virus (c)
17	AF438165	Chordopoxvirinae	Orthopoxvirus	Camelpox virus	camelpox virus M-96	Ort-Camelpox virus (m)
18	HQ849551	Chordopoxvirinae	Centapoxvirus	Yokapox virus	Yoka poxvirus DakArB 4268	Cen-Yokapox virus
19	MF001304	Chordopoxvirinae	Centapoxvirus	Murmansk microtuspox virus	Murmansk poxvirus LEIV-11411	Cen-Murmansk microtuspox virus
20	AY689436	Chordopoxvirinae	Cervidpoxvirus	Mule deerpox virus	deerpox virus W-848-83	Cer-Mule deerpox virus
21	AF410153	Chordopoxvirinae	Suipoxvirus	Swinepox virus	swinepox virus 17077-99	Sui-Swinepox virus
22	KY747497	Chordopoxvirinae	Vespertilionpoxvirus	Eptesipox virus	Eptesipox virus Washington	Ves-Eptesipox virus
23	AF325528	Chordopoxvirinae	Capripoxvirus	Lumpy skin disease virus	lumpy skin disease virus NI-2490	Cap-Lumpy skin disease virus
24	AY077835	Chordopoxvirinae	Capripoxvirus	Goatpox virus	goatpox virus Pellor	Cap-Goatpox virus
25	AY077832	Chordopoxvirinae	Capripoxvirus	Sheeppox virus	sheeppox virus 10700-99	Cap-Sheeppox virus
26	AJ293568	Chordopoxvirinae	Yatapoxvirus	Tanapox virus	Yaba-like disease virus	Yat-Tanapox virus
27	AY386371	Chordopoxvirinae	Yatapoxvirus	Yaba monkey tumor virus	Yaba monkey tumor virus	Yat-Yaba monkey tumor virus
28	HQ647181	Chordopoxvirinae	Oryzopoxvirus	Cotia virus	Cotia virus SPAn232	Ory-Cotia virus
29	AF170722	Chordopoxvirinae	Leporipoxvirus	Rabbit fibroma virus	rabbit fibroma virus	Lep-Rabbit fibroma virus
30	JX565564	Chordopoxvirinae	Leporipoxvirus	Myxoma virus	myxoma virus BRK 897	Lep-Myxoma virus (b)
31	AF170726	Chordopoxvirinae	Leporipoxvirus	Myxoma virus	myxoma virus Lausanne	Lep-Myxoma virus (l)
32	KP728110	Chordopoxvirinae	Avipoxvirus	Turkeypox virus	turkeypox virus TKPV-HU1124/2011	Avi-Turkeypox virus
33	AY318871	Chordopoxvirinae	Avipoxvirus	Canarypox virus	canarypox virus ATCC VR-111	Avi-Canarypox virus
34	AF198100	Chordopoxvirinae	Avipoxvirus	Fowlpox virus	fowlpox virus	Avi-Fowlpox virus
35	KJ801920	Chordopoxvirinae	Avipoxvirus	Pigeonpox virus	pigeonpox virus FeP2	Avi-Pigeonpox virus
36	MF678796	Chordopoxvirinae	Avipoxvirus	Flamingopox virus	flamingopox virus FGPVKD09	Avi-Flamingopox virus
37	KJ859677	Chordopoxvirinae	Avipoxvirus	Penguinpox virus	penguinpox virus PSan92	Avi-Penguinpox virus
38	DQ184476	Chordopoxvirinae	Parapoxvirus	Orf virus	orf virus NZ2	Par-Orf virus (n)
39	AY386264	Chordopoxvirinae	Parapoxvirus	Orf virus	orf virus OV-SA00	Par-Orf virus (o)
40	GQ329670	Chordopoxvirinae	Parapoxvirus	Pseudocowpox virus	pseudocowpox virus VR634	Par-Pseudocowpox virus
41	KM502564	Chordopoxvirinae	Parapoxvirus	Red deerpox virus	parapoxvirus red deer/HL953	Par-Red deerpox virus
42	AY386265	Chordopoxvirinae	Parapoxvirus	Bovine papular stomatitis virus	bovine papular stomatitis virus BV-AR02	Par-Bovine papular stomatitis virus
43	KY382358	Chordopoxvirinae	Parapoxvirus	Grey sealpox virus	seal parapoxvirus AFK76s1	Par-Grey sealpox virus
44	DQ356948	Chordopoxvirinae	Crocodylidpoxvirus	Nile crocodilepox virus	Nile crocodilepox virus	Cro-Nile crocodilepox virus
45	MG450915	Chordopoxvirinae	Crocodylidpoxvirus	saltwater crocodilepox virus	SwCRV-1	Cro-saltwater crocodilepox virus (2)
46	MG450916	Chordopoxvirinae	Crocodylidpoxvirus	saltwater crocodilepox virus	SwCRV-2	Cro-saltwater crocodilepox virus (1)
47	MF467280	Chordopoxvirinae	Macropopoxvirus	Western kangaroopox virus	Western grey kangaroopox virus Western Australia	Mac-Western kangaroopox virus
48	MF467281	Chordopoxvirinae	Macropopoxvirus	Eastern kangaroopox virus	Eastern grey kangaroopox virus Sunshine Coast	Mac-Eastern kangaroopox virus
49	KU980965	Chordopoxvirinae	Pteropopoxvirus	Pteropox virus	pteropox virus Australia	Pte-Pteropox virus
50	MH427217	Chordopoxvirinae	Mustelpoxvirus	Sea otterpox virus	sea otter poxvirus ELK	Mus-Sea otterpox virus
51	HE601899	Chordopoxvirinae	Sciuripoxvirus	Squirrelpox virus	squirrel poxvirus Red squirrel UK	Sci-Squirrelpox virus
52	U60315	Chordopoxvirinae	Molluscipoxvirus	Molluscum contagiosum virus	molluscum contagiosum virus subtype 1	Mol-Molluscum contagiosum virus
53	KT159937	Chordopoxvirinae	Salmonpoxvirus	Salmon gillpox virus	salmon gill poxvirus	Sal-Salmon gillpox virus
54	HF679134	Entomopoxvirinae	Betaentomopoxvirus	Mythimna separata entomopoxvirus	Mythimna separata entomopoxvirus 'L'	Bet-Mythimna separata entomopoxvirus
55	HF679131	Entomopoxvirinae	Betaentomopoxvirus	Adoxophyes honmai entomopoxvirus	Adoxophyes honmai enomopoxvirus 'L'	Bet-Adoxophyes honmai entomopoxvirus
56	AF250284	Entomopoxvirinae	Betaentomopoxvirus	Amsacta moorei entomopoxvirus	Amsacta moorei entomopoxvirus	Bet-Amsacta moorei entomopoxvirus
57	HF679132	Entomopoxvirinae	Betaentomopoxvirus	Choristoneura biennis entomopoxvirus	Choristoneura biennis entomopoxvirus 'L'	Bet-Choristoneura biennis entomopoxvirus
58	HF679133	Entomopoxvirinae	Betaentomopoxvirus	Choristoneura rosaceana entomopoxvirus	Choristoneura rosaceana entomopoxvirus 'L'	Bet-Choristoneura rosaceana entomopoxvirus
59	AP013055	Entomopoxvirinae	Alphaentomopoxvirus	Anomala cuprea entomopoxvirus	Anomala cuprea entomopoxvirus CV6M	Alp-Anomala cuprea entomopoxvirus
60	AF063866	Entomopoxvirinae	Deltaentomopoxvirus	Melanoplus sanguinipes entomopoxvirus	Melanoplus sanguinipes entomopoxvirus 'O' Tucson	Del-Melanoplus sanguinipes entomopoxvirus

## Sheet: Table S2
Table S2. The location of 22 poxvirus core genes
	CG #1: Virion membrane protein	CG #2: putative FAD-linked sulfhydryl oxidase	CG #3: Envelope protein	CG #4: Early transcription factor	CG #5: DNA-directed RNA polymerase	CG #6: Viral late gene transcription factor	CG #7: L1R Protein	CG #8: hypothetical protein	CG #9: mRNA-capping enzyme catalytic subunit	CG #10: hypothetical protein	CG #11: PAPL Poly(A) polymerase	CG #12: mRNA-decapping protein	CG #13: Transcript termination protein A18	CG #14: Early transcription factor	CG #15: RNA polymerase-associated transcription-specificity factor	CG #16: TOP1 DNA topoisomerase/DNA topoisomerase I	CG #17: Primase D5	CG #18: NPH2 RNA helicase NPH-II	CG #19: hypothetical protein	CG #20: Scaffold protein	CG #21: POL DNA polymerase	CG #22: DNA-dependent RNA polymerase
Ort-Volepox virus	139211..140347	71484..71774	155147..155584	115414..117327	145971..149465	124663..125115	91812..92564	157200..158003	108707..111235	92856..93944	58880..60301	119403..120158	140982..142478	130607..132730	104081..106465	107248..108192	113016..115373	81729..83759	102534..103103	122979..124637	68435..71452	98148..102008
Ort-Skunkpox virus	137816..138949	70071..70361	153756..154193	113978..115891	144567..148061	123230..123682	90402..91154	155809..156615	107265..109793	91444..92475	57306..58727	117970..118722	139584..141068	129187..131319	102614..105001	105806..106750	111580..113937	80324..82354	101067..101636	121547..123205	67022..70039	96681..100541
Ort-Raccoonpox virus	130817..131950	63069..63359	146714..147151	106972..108885	137568..141062	116238..116690	83406..84158	148773..149579	100265..102793	84447..85484	50293..51714	110975..111718	132585..134066	122150..124282	95617..98004	98808..99752	104574..106931	73320..75356	94070..94639	114557..116212	60020..63037	89684..93544
Ort-Akhmeta virus	139476..140609	71545..71835	155357..155797	115678..117591	146239..149733	124909..125361	91896..92648	157424..158323	108959..111487	92933..93994	58788..60227	119660..120406	141250..142734	130804..132936	104293..106680	107493..108437	113280..115637	81809..83842	102746..103315	123230..124885	68481..71513	98360..102220
Ort-Ectromelia virus (e)	130247..131380	62495..62782	145765..146205	106482..108395	136995..140489	115715..116167	82825..83577	147829..148638	99760..102291	83862..84902	49771..51210	110464..111216	132021..133487	121607..123739	95088..97472	98297..99241	104084..106441	72744..74774	93541..94110	114036..115691	59443..62463	89155..93015
Ort-Ectromelia virus (m)	133258..134391	65500..65787	148776..149216	109487..111400	140006..143500	118720..119172	85830..86582	150840..151649	102765..105296	86867..87907	52771..54210	113469..114221	135032..136498	124612..126744	98093..100477	101302..102246	107089..109446	75749..77779	96546..97115	117041..118696	62448..65468	92160..96020
Ort-Cowpox virus	141276..142409	73416..73703	157354..157794	117419..119332	148018..151512	126650..127102	93755..94507	159457..160392	110694..113228	94795..95847	60685..62124	121401..122147	143035..144513	132584..134716	106035..108422	109229..110173	115021..117378	83667..85697	104486..105055	124971..126626	70367..73384	100100..103960
Ort-Abatino macacapox virus	133249..134382	65400..65687	149303..149743	109400..111313	139994..143488	118637..119089	85732..86484	151424..152188	102675..105209	86769..87821	52666..54105	113382..114134	135008..136489	124580..126712	98006..100393	101209..102153	107002..109359	75650..77680	96456..97025	116958..118613	62348..65368	92070..95930
Ort-Horsepox virus	135777..136913	67951..68238	151762..152202	112024..113937	142528..146022	121256..121708	88289..89041	153844..154656	105299..107833	89326..90378	55297..56736	116006..116752	137557..139023	127148..129280	100625..103012	103834..104778	109626..111983	78207..80237	99078..99647	119577..121232	64899..67919	94692..98552
Ort-Vaccinia virus	124447..125580	56688..56975	140346..140786	100673..102586	131195..134689	109905..110357	77025..77777	142401..143165	93948..96482	78062..79114	44004..45443	104655..105401	126209..127690	115797..117929	89298..91685	92483..93427	98275..100632	66943..68973	87751..88320	108226..109881	53636..56656	83365..87225
Ort-Monkeypox virus (c)	124385..125518	56658..56945	140208..140648	100631..102544	131127..134621	109863..110315	76992..77744	142320..143222	93916..96453	78030..79064	44437..45876	104613..105359	126150..127628	115749..117881	89251..91638	92456..93400	98234..100591	66911..68941	87703..88272	108184..109839	53606..56626	83317..87177
Ort-Monkeypox virus (z)	124465..125598	56743..57030	139897..140337	100728..102641	131207..134701	109961..110413	77076..77828	142006..142908	94013..96550	78114..79148	44275..45714	104710..105456	126230..127708	115847..117979	89333..91720	92547..93491	98331..100688	66996..69026	87785..88354	108281..109936	53691..56711	83399..87259
Ort-Taterapox virus	124370..125503	56565..56852	140327..140767	100533..102446	131115..134609	109764..110216	76880..77632	142472..143284	93808..96342	77918..78943	43834..45273	104515..105261	126132..127613	115659..117791	89134..91521	92343..93287	98135..100492	66798..68828	87584..88153	108086..109741	53513..56533	83198..87058
Ort-Variola virus (ma)	115229..116362	47502..47789	131103..131543	91530..93443	121974..125468	100761..101213	67839..68591	133206..134018	84805..87339	68876..69925	34863..36302	95512..96258	116991..118472	106623..108755	80101..82488	83340..84284	89132..91489	57757..59787	78551..79120	99082..100737	44453..47470	74165..78025
Ort-Variola virus (mi)	116234..117367	48497..48784	132109..132549	92535..94448	122979..126473	101766..102218	68853..69605	134230..135042	85810..88344	69890..70939	35850..37289	96517..97263	117996..119477	107628..109760	81115..83502	84345..85289	90137..92494	58753..60801	79565..80134	100087..101742	45448..48465	75179..79039
Ort-Camelpox virus (c)	125551..126684	57766..58053	140721..141161	101749..103662	132293..135787	110981..111433	78079..78831	142851..143663	95024..97558	79116..80165	45094..46533	105731..106477	127313..128794	116854..118986	90353..92740	93559..94503	99351..101708	67997..70027	88803..89372	109302..110957	54714..57734	84417..88277
Ort-Camelpox virus (m)	127431..128564	59556..59843	142598..143038	103539..105452	134173..137667	112771..113223	79869..80621	144734..145546	96814..99348	80906..81955	46884..48323	107521..108267	129193..130674	118644..120776	92143..94530	95349..96293	101141..103498	69787..71817	90593..91162	111092..112747	56504..59524	86207..90067
Cen-Yokapox virus	108850..109977	41752..42042	123106..123543	85369..87279	115547..119047	94630..95082	61983..62735	125173..125988	78686..81205	63015..64010	29777..31192	89366..90145	110605..112044	100411..102546	74125..76515	77256..78197	82982..85339	51887..53905	72579..73160	92962..94608	38694..41720	68196..72053
Cen-Murmansk microtuspox virus	130269..131390	62675..62965	146052..146489	106554..108464	136953..140453	115763..116215	82956..83705	148114..148950	99866..102385	84011..85138	50758..52176	110578..111294	132012..133457	121741..123900	95246..97633	98423..99364	104160..106526	72846..74867	93700..94278	114091..115740	59621..62644	89314..93174
Cer-Mule deerpox virus	108639..109781	43433..43720	119301..119723	85934..87841	115423..118890	94332..94787	61663..62412	121489..122253	79187..81718	62724..63719	31353..32765	89046..89798	110417..111865	99919..102066	74549..76948	77734..78678	83577..85937	51480..53531	72990..73562	92653..94305	40363..43395	68579..72439
Sui-Swinepox virus	98442..99581	32223..32513	109051..109485	76020..77927	105129..108617	84355..84807	52020..52769	110784..111542	69320..71842	53063..54025	21680..23092	79145..79873	100207..101646	89900..92035	64743..67148	67896..68858	73663..76023	41797..43842	63184..63756	82675..84330	29164..32190	58782..62639
Ves-Eptesipox virus	106017..107159	37661..37951	121606..122022	82422..84329	112743..116219	91687..92142	58065..58814	123871..124635	75694..78228	59108..60073	26731..28149	86386..87171	107762..109201	97399..99543	70961..73348	74229..75170	80062..82425	47939..49978	69365..69937	89982..91661	34608..37628	64979..68836
Cap-Lumpy skin disease virus	100183..101316	35377..35664	110842..111264	77431..79338	106911..110381	85816..86268	53153..53890	112545..113309	70682..73210	54216..55172	23752..25176	80536..81297	101937..103379	91522..93666	65982..68378	69235..70188	75074..77434	42984..45014	64415..64987	84140..85789	32311..35343	60022..63879
Cap-Goatpox virus	99529..100662	34778..35065	110183..110605	76860..78767	106252..109722	85243..85695	52550..53287	111890..112654	70111..72639	53604..54560	23144..24568	79965..80726	101277..102719	90888..93032	65365..67761	68667..69620	74503..76863	42383..44413	63798..64370	83567..85216	31712..34744	59406..63263
Cap-Sheeppox virus	99672..100805	34885..35172	110453..110875	76988..78895	106394..109864	85376..85828	52684..53421	112155..112925	70239..72767	53754..54710	23271..24695	80094..80855	101420..102862	91030..93174	65523..67919	68791..69744	74631..76991	42503..44533	63952..64524	83700..85349	31819..34851	59559..63416
Yat-Tanapox virus	100721..101866	36577..36861	111321..111740	78313..80220	107380..110877	86676..87128	54301..55044	113053..113814	71516..74038	55314..56264	25121..26533	81415..82182	102470..103909	92230..94365	66959..69355	70069..71016	75956..78316	44180..46213	65412..65984	84994..86652	33523..36543	61027..64884
Yat-Yaba monkey tumor virus	95122..96267	33075..33359	105725..106150	72750..74657	101775..105269	81076..81531	48807..49550	107460..108224	65982..68504	49816..50763	21646..23061	75856..76572	96862..98298	86619..88760	61421..63814	64560..65507	70393..72753	38694..40730	59887..60456	79398..81059	30022..33042	55509..59366
Ory-Cotia virus	122012..123142	57041..57328	132945..133367	98755..100647	128762..132241	108008..108460	74421..75152	134659..135417	91999..94527	75422..76390	46453..47865	102781..103518	123804..125240	113570..115720	87107..89500	90516..91460	96372..98735	64287..66326	85551..86123	106331..107980	53974..56994	81158..85024
Lep-Rabbit fibroma virus	101732..102862	36075..36365	112449..112871	78585..80492	108426..111893	87777..88226	53353..54081	114157..114924	71907..74417	54386..55348	24522..25934	82505..83287	103493..104929	93309..95444	67369..69765	70518..71462	76228..78588	43328..45364	65819..66391	86092..87750	33024..36041	61416..65276
Lep-Myxoma virus (b)	102458..103588	36796..37086	113189..113611	79273..81180	109151..112618	88471..88920	54077..54805	114896..115663	72601..75108	55109..56071	25215..26627	83201..83980	104221..105657	94016..96151	68079..70469	71209..72156	76916..79276	44053..46089	66529..67101	86780..88444	33742..36762	62133..65993
Lep-Myxoma virus (l)	102559..103689	36898..37188	113290..113712	79374..81281	109252..112719	88572..89021	54182..54910	114997..115764	72702..75209	55214..56176	25317..26729	83302..84081	104322..105758	94117..96252	68180..70570	71310..72257	77017..79377	44157..46193	66630..67202	86881..88545	33844..36864	62235..66095
Avi-Turkeypox virus	141835..142941	69746..70036	155205..155627	40557..42377	148477..151953	33230..33691	95132..95863	157469..158353	113824..116370	96181..97092	78329..79750	38459..39130	143549..144937	133127..135256	109009..111414	112124..113077	42358..44733	57213..59252	104984..105553	33712..35373	70062..73028	100592..104461
Avi-Canarypox virus	285104..286210	122601..122882	298481..298903	90159..92060	291745..295218	79038..79505	208564..209295	300853..301707	225989..228529	209635..210546	148559..149977	85412..86104	286822..288210	276469..278598	221210..223609	224291..225241	93538..95922	112332..114377	218453..219022	79522..81177	122909..125875	214068..217934
Avi-Fowlpox virus	212660..213769	93149..93433	226071..226496	60534..62435	219326..222811	52429..52893	161408..162139	228490..229395	177778..180333	162454..163359	119180..120598	57465..58142	214396..215784	204096..206225	173018..175414	176083..177033	62416..64791	82955..85003	171281..171853	52914..54572	93460..96426	166893..170756
Avi-Pigeonpox virus	206692..207801	100390..100674	220100..220522	67021..68922	213357..216830	58914..59378	154807..155538	222515..223429	171199..173757	155853..156758	126407..127825	63953..64630	208431..209819	198146..200275	166430..168829	169504..170454	68903..71278	90193..92241	164677..165249	59399..61057	100701..103667	160292..164155
Avi-Flamingopox virus	210114..211220	94871..95263	223538..223960	60145..62046	216777..220250	51983..52447	155391..156122	225956..226870	171751..174309	156434..157327	120943..122361	57025..57702	211850..213238	201540..203669	166990..169389	170054..171010	62027..64402	84781..86829	165259..165831	52468..54126	95291..98260	160874..164737
Avi-Penguinpox virus	224284..225393	101491..101775	237699..238121	68841..70742	230950..234423	60684..61148	170157..170888	240113..241027	186495..189053	171203..172108	127399..128817	65721..66398	226023..227411	215715..217844	181733..184132	184800..185750	70723..73098	91301..93349	180026..180598	61169..62827	101802..104768	175641..179504
Par-Orf virus (n)	94501..95577	26932..27222	108303..108725	71000..72907	101174..104659	79370..79822	47578..48312	110036..110836	64315..66840	48637..49893	15426..16844	73546..74220	96208..97674	85577..87697	59681..62095	62915..63871	68630..70993	37206..39257	58096..58671	77712..79349	23876..26902	53613..57482
Par-Orf virus (o)	95242..96318	27693..27983	109044..109466	71761..73668	101912..105397	80133..80585	48327..49061	110777..111601	65076..67601	49386..50639	16234..17652	74307..74981	96950..98416	86324..88444	60443..62857	63676..64632	69391..71754	37951..40002	58836..59411	78475..80112	24637..27663	54358..58227
Par-Pseudocowpox virus	103104..104180	34927..35217	116927..117349	79203..81110	109803..113288	88174..88626	55628..56362	118687..119460	72503..75028	56686..57990	23286..24710	81725..82399	104825..106291	94175..96295	67857..70271	71103..72059	76833..79196	45220..47274	66207..66782	86516..88153	31871..34897	61705..65571
Par-Red deerpox virus	98771..99850	29492..29806	112855..113277	74603..76507	105551..109069	83365..83820	50689..51423	114951..115754	67731..70280	51759..53030	17352..18941	77184..77906	100538..102016	89562..91682	63008..65431	66315..67277	72165..74531	40164..42239	61291..61866	81708..83345	26430..29462	56818..60681
Par-Bovine papular stomatitis virus	95021..96100	27931..28224	108828..109250	71885..73789	101718..105203	80205..80657	48516..49250	110625..111404	65164..67692	49569..50699	16595..18040	74389..75060	96765..98234	86167..88287	60480..62891	63754..64716	69490..71856	38195..40249	58872..59447	78547..80184	24872..27901	54446..58315
Par-Grey sealpox virus	90589..91665	23338..23634	104339..104761	67229..69133	97269..100754	75832..76284	43951..44685	106163..106957	60481..63018	44993..46153	11854..13272	69720..70397	92314..93783	81789..83909	55891..58302	59077..60033	64828..67191	33601..35655	54303..54878	74174..75811	20276..23308	49885..53751
Cro-Nile crocodilepox virus	160111..161277	79194..79487	171566..171985	137008..138909	166707..170156	145225..145665	101690..102445	173847..174596	130219..132765	115162..116070	67705..69126	140080..140832	161828..163207	151094..153193	125615..128017	128504..129478	134666..137011	91427..93451	124220..124807	143571..145205	76193..79159	119586..123455
Cro-saltwater crocodilepox virus (2)	158434..159600	78014..78307	169887..170306	135580..137481	165015..168464	143743..144183	100411..101166	172166..172915	128752..131298	113719..114627	67221..68642	138652..139353	160163..161542	149570..151669	124148..126550	127037..128011	133235..135583	90223..92247	122744..123340	142089..143723	75005..77974	118120..121989
Cro-saltwater crocodilepox virus (1)	155680..156846	75266..75559	166884..167303	132826..134727	162261..165710	140989..141429	97663..98418	169163..169912	126004..128550	110971..111879	64473..65894	135898..136599	157409..158788	146813..148912	121400..123802	124289..125263	130481..132829	87475..89499	119996..120592	139335..140969	72257..75226	115372..119241
Mac-Western kangaroopox virus	129651..130754	61953..62252	146981..147412	106607..108511	136968..140447	114807..115256	82570..83301	149542..150408	99746..102340	83942..84847	39562..40974	109652..110323	131312..132730	121037..123154	94867..97242	98049..98996	104235..106610	72098..74146	93103..93678	113116..114765	58875..61910	88417..92286
Mac-Eastern kangaroopox virus	128273..129376	60503..60802	145592..146023	105174..107078	135611..139090	113374..113823	81124..81855	148156..149022	98312..100906	82503..83408	38189..39601	108219..108890	129934..131352	119662..121779	93410..95785	96609..97556	102802..105177	70651..72699	91661..92236	111683..113332	57425..60460	86973..90842
Pte-Pteropox virus	104765..105874	38143..38433	120433..120861	81739..83631	111442..114954	90103..90555	58638..59384	122671..123429	74996..77542	59707..60738	23163..24578	84848..85579	106470..107891	96098..98224	70442..72826	73573..74532	79379..81742	48357..50417	68724..69299	88428..90077	35102..38113	64337..68197
Mus-Sea otterpox virus	103973..105076	37467..37757	117365..117787	81185..83077	110698..114183	89545..90000	57974..58714	119501..120271	74329..76875	59031..60059	21384..22799	84302..85033	105688..107127	95343..97481	69745..72123	72905..73855	78828..81188	47724..49796	68072..68647	87867..89522	34429..37437	63682..67542
Sci-Squirrelpox virus	107704..108828	37972..38271	126493..126915	82072..83976	114490..117987	93456..93908	57448..58185	128722..129516	75182..77707	58493..59695	22449..23861	85481..86242	109446..110888	99157..101292	70570..72954	73745..74698	79700..82075	47108..49144	68976..69551	91755..93419	34945..37944	63421..67281
Mol-Molluscum contagiosum virus	140462..141556	57594..57899	157090..157515	113703..115610	148012..151485	123698..124207	85669..86400	160036..160785	105999..108851	87521..88453	34651..36063	118356..119045	142121..144205	130707..132830	100752..103127	104017..104988	111133..113508	69615..71669	99180..99755	122050..123720	54551..57565	93012..96881
Sal-Salmon gillpox virus	117736..118830	70848..71147	130310..130720	86198..88408	126817..130305	99456..99845	96828..97628	59043..59897	199747..202368	56631..57599	60323..62029	139175..139879	119967..121418	105751..107733	195161..197626	198405..199343	88453..90951	152760..154796	194586..195155	97661..99427	67634..70831	188749..192687
Bet-Mythimna separata entomopoxvirus	123376..124533	155057..155374	204609..205037	197985..199997	86507..90091	63778..64551	222211..222945	179088..179804	163051..165669	84753..85817	54889..56604	75945..76763	76919..78331	112222..114522	73055..75526	70929..71927	102582..104774	96587..98731	144834..145421	160350..162056	66402..69728	226252..230157
Bet-Adoxophyes honmai entomopoxvirus	94299..95450	97111..97428	143729..144205	149411..151423	63394..66993	40984..41751	128705..129436	167443..168204	179147..181756	61718..62776	32114..33820	52838..53686	53725..55134	98407..100704	50351..52822	48218..49231	82454..84643	77384..79549	185246..185833	103274..104980	43476..46799	188306..192214
Bet-Amsacta moorei entomopoxvirus	99512..100672	97527..97844	159372..159803	150713..152725	64284..67874	45255..46034	184913..185653	133517..134239	118945..121563	68502..69548	36202..37923	58496..59326	59361..60770	91081..93384	54298..56766	52298..53299	79447..81627	74248..76410	108759..109346	103685..105388	47760..51077	187007..190912
Bet-Choristoneura biennis entomopoxvirus	149229..150389	147236..147553	205583..206014	197062..199074	115727..119308	65311..66096	225090..225830	179952..180683	166314..168932	114034..115086	73623..75347	92591..93415	93455..94888	144432..146723	85123..87591	83106..84107	131976..134159	126507..128666	162172..162759	154121..155827	54503..57811	237719..241621
Bet-Choristoneura rosaceana entomopoxvirus	128635..129795	126648..126965	185102..185530	176591..178603	95140..98721	53849..54634	202830..203570	159497..160228	145881..148499	93442..94494	62188..63912	79630..80454	80493..81926	123844..126135	71172..73640	69155..70156	111350..113530	105920..108079	141627..142214	133491..135197	43540..46845	213763..217665
Alp-Anomala cuprea entomopoxvirus	53847..55001	55274..55816	57522..57950	91213..93231	68733..72305	77398..78180	80817..81554	114704..115429	118585..121260	127960..129000	130773..132476	132543..133394	133387..134781	170274..172559	135138..137582	138522..139526	148841..151372	153791..155926	160858..161463	176101..177801	204129..207449	210213..214169
Del-Melanoplus sanguinipes entomopoxvirus	86786..87928	88789..89112	116604..117032	99618..101642	136156..139728	166845..167630	163810..164538	154129..154863	65872..68454	160757..161788	122791..124506	129561..130430	127075..128490	62037..64319	106417..108840	115362..116348	84146..86650	81079..83226	58620..59204	68949..70676	34251..37490	41321..45280
The qualified genes for phylogenetic analysis shown in red

## Sheet: Table S3
Table S3. Assessment substitution saturation of poxvirus core genes with DAMBE.
	DF	NumOTU	Iss	Iss.cSym	P-value	If Iss significantly smaller than Iss.cSym
CG #1	1401	4	0.774	0.832	0.0025	yes
	1401	8	0.878	0.806	0.0044	no
	1401	16	0.952	0.789	0	no
	1401	32	1.057	0.771	0	no
CG #2*	560	4	1.031	0.799	0	no
	560	8	1.178	0.757	0	no
	560	16	1.364	0.731	0	no
	560	32	1.583	0.708	0	no
CG #3	542	4	0.795	0.798	0.9233	no
	542	8	0.871	0.756	0.0076	no
	542	16	0.939	0.728	0.0002	no
	542	32	1.053	0.707	0	no
CG #4	2388	4	0.676	0.844	0	yes
	2388	8	0.735	0.829	0	yes
	2388	16	0.828	0.813	0.6071	no
	2388	32	0.918	0.797	0.0008	no
CG #5	3967	4	0.564	0.849	0	yes
	3967	8	0.633	0.843	0	yes
	3967	16	0.683	0.828	0	yes
	3967	32	0.735	0.809	0.0014	yes
CG #6*	884	4	1.045	0.816	0	no
	884	8	1.207	0.782	0	no
	884	16	1.395	0.764	0	no
	884	32	1.603	0.739	0	no
CG #7	867	4	0.654	0.815	0	yes
	867	8	0.702	0.781	0.0154	yes
	867	16	0.767	0.763	0.9315	no
	867	32	0.839	0.738	0.0517	no
CG #8*	1258	4	0.963	0.828	0	no
	1258	8	1.074	0.8	0	no
	1258	16	1.219	0.784	0	no
	1258	32	1.394	0.764	0	no
CG #9	3298	4	0.803	0.848	0.0004	yes
	3298	8	0.851	0.839	0.503	no
	3298	16	0.955	0.824	0	no
	3298	32	1.069	0.807	0	no
CG #10*	1871	4	1.067	0.839	0	no
	1871	8	1.214	0.819	0	no
	1871	16	1.401	0.802	0	no
	1871	32	1.615	0.786	0	no
CG #11*	2220	4	0.906	0.843	0.0001	no
	2220	8	1.06	0.826	0	no
	2220	16	1.192	0.81	0	no
	2220	32	1.355	0.794	0	no
CG #12*	1234	4	1.047	0.828	0	no
	1234	8	1.179	0.799	0	no
	1234	16	1.36	0.783	0	no
	1234	32	1.547	0.762	0	no
CG #13*	2451	4	0.994	0.845	0	no
	2451	8	1.122	0.83	0	no
	2451	16	1.286	0.814	0	no
	2451	32	1.483	0.798	0	no
CG #14	2590	4	0.718	0.846	0	yes
	2590	8	0.751	0.832	0	yes
	2590	16	0.844	0.817	0.2753	no
	2590	32	0.924	0.8	0.0001	no
CG #15	2852	4	0.694	0.847	0	yes
	2852	8	0.773	0.835	0.0005	yes
	2852	16	0.835	0.82	0.5131	no
	2852	32	0.92	0.803	0.0001	no
CG #16	1109	4	0.709	0.824	0	yes
	1109	8	0.744	0.794	0.0793	no
	1109	16	0.81	0.777	0.3567	no
	1109	32	0.876	0.755	0.0072	no
CG #17	3076	4	0.793	0.848	0	yes
	3076	8	0.838	0.837	0.9795	no
	3076	16	0.964	0.823	0	no
	3076	32	1.073	0.805	0	no
CG #18	2515	4	0.788	0.845	0.0001	yes
	2515	8	0.847	0.831	0.3827	no
	2515	16	0.923	0.815	0	no
	2515	32	1.012	0.799	0	no
CG #19	644	4	0.633	0.804	0	yes
	644	8	0.683	0.765	0.0188	yes
	644	16	0.732	0.743	0.8119	no
	644	32	0.792	0.717	0.1658	no
CG #20	1978	4	0.702	0.84	0	yes
	1978	8	0.745	0.822	0.0005	yes
	1978	16	0.82	0.805	0.588	no
	1978	32	0.897	0.789	0.0023	no
CG #21	3988	4	0.798	0.849	0	yes
	3988	8	0.875	0.843	0.057	no
	3988	16	0.979	0.828	0	no
	3988	32	1.089	0.809	0	no
CG #22	4260	4	0.564	0.85	0	yes
	4260	8	0.61	0.844	0	yes
	4260	16	0.652	0.829	0	yes
	4260	32	0.692	0.81	0	yes
B2L	1409	4	0.735	0.832	0.0006	yes
	1409	8	0.804	0.806	0.0003	yes
	1409	16	0.894	0.79	0	no
	1409	32	0.99	0.771	0	no
fpv_167	2627	4	0.782	0.846	0.0031	yes
	2627	8	0.86	0.832	0	no
	2627	16	0.953	0.817	0	no
	2627	32	1.065	0.801	0	no
P32*	1517	4	0.986	0.834	0	no
	1517	8	1.094	0.81	0	no
	1517	16	1.23	0.793	0	no
	1517	32	1.395	0.775	0	no
The poor choices for phylogenetic analysis are indicated with "*"

## Sheet: Table S4
Table S4. Significant recombination events detected by RDP4 among 22 poxvirus core genes.
	In Alignment		In Recombinant Sequence		Relative to Alp_Anomala_cupreaentomopoxvirus		Detection Methods
Recombination Event Number	Begin	End	Begin	End	Begin	End	RDP	GENECONV	Bootscan	Maxchi	Chimaera	SiSscan	PhylPro	LARD	3Seq
1	40841	41888	30673	31456	32821	33655	5.30573e-28	1.09068e-26	1.08582e-27	1.53933e-09	0.000661743	4.40269e-12	NS	NS	NS
2	7954	8854	6473	7269	6923	7717	4.79417e-19	1.10669e-16	NS	2.81722e-05	3.05775e-05	4.63688e-08	NS	NS	NS
3	11732	11869	9149	9172	9964	9964	NS	2.63588e-17	NS	0.00224333	NS	NS	NS	NS	NS
4	15555	15715	11869	12018	12739	12750	5.09629e-13	0.00322933	NS	1.55173e-07	NS	NS	NS	NS	NS
5	15648	15918	11825	11927	12750	12795	NS	1.61239e-12	NS	1.67991e-12	NS	NS	NS	NS	NS
6	15294	16360	11773	12276	12653	13032	0.000824108	NS	NS	2.66481e-11	7.35577e-05	NS	NS	NS	NS
7	15293	15549*	11748	11816*	12653	12733*	NS	3.8417e-11	NS	3.20681e-05	NS	NS	NS	NS	NS
8	40778	41013	30531	30688	32783	32959	1.22547e-10	1.0456e-08	1.94595e-09	9.79454e-05	NS	NS	NS	NS	NS
9	46148	364	35310	276	37605	315	1.22806e-08	NS	0.000192838	NS	0.0189868	NS	NS	NS	NS
10	1732	2615	1376	1998	1444	2208	0.00195672	8.08291e-09	1.78558e-05	NS	0.0033316	0.00119965	NS	NS	NS
11	1394	1438	1063	1106	1124	1166	2.65016e-08	2.21936e-06	NS	NS	NS	NS	NS	NS	NS
12	6258	6613	5168	5498	5351	5681	1.0505e-06	NS	6.12918e-05	NS	NS	1.67853e-12	NS	NS	NS
13	46100	252	35196	187	37570	214	NS	NS	NS	3.74269e-06	0.000923668	NS	NS	NS	NS
14	7192	7942	5975	6677	6208	6911	1.64653e-05	NS	NS	NS	NS	1.12042e-15	NS	NS	NS
15	7198	8618	6214	7525	6214	7525	3.23081e-05	NS	2.08677e-05	1.3853e-05	0.000123302	2.40296e-22	NS	NS	NS
16	5108	5624	4085	4549	4310	4771	3.85432e-05	NS	NS	NS	NS	3.98077e-09	NS	NS	NS
17	10	150	10	115	10	124	0.000523346	5.35742e-05	NS	NS	NS	NS	NS	NS	NS
18	44304	44705	35248	35634	35866	36252	7.92568e-05	NS	0.00128278	NS	NS	3.34038e-20	NS	NS	NS
19	19144	20322	14644	15292	15154	16030	0.000150855	NS	NS	NS	NS	2.19096e-28	NS	NS	NS
20	19312	20326	14063	14525	15292	16034	0.000236119	NS	NS	NS	NS	0.00108981	NS	NS	NS
21	38182	39946	28636	30034	30511	32026	0.000806197	NS	NS	0.000305999	0.00310995	0.0011635	NS	NS	NS
22	21138	21284	15376	15517	16513	16648	0.000429569	0.00031795	NS	NS	NS	NS	NS	NS	NS
23	25601	28280	18561	20767	19828	22087	NS	NS	NS	0.00034712	0.0226512	NS	NS	NS	NS
24	15727*	15822	11953*	12037	12750*	12758	0.00902338	0.000372643	NS	NS	NS	NS	NS	NS	NS
25	3074	3406	2323	2645	2650	2975	0.000431334	NS	0.0075878	NS	NS	NS	NS	NS	NS
26	17438	17795	12946	13202	13833	14132	NS	NS	NS	5.53686e-05	0.00168717	NS	NS	NS	NS
27	19135	20746	13907	14858	15149	16268	0.000501656	NS	NS	NS	NS	3.37303e-19	NS	NS	NS
28	6098*	6631	4645*	5135	5194*	5693	0.000350363	NS	4.93146e-06	NS	NS	NS	NS	NS	NS
29	6780	7953*	5397	6472*	5805	6922*	0.000610773	NS	NS	0.00139975	NS	NS	NS	NS	NS
30	31474	32067	24539	25079	24764	25313	0.00094878	NS	NS	NS	NS	1.89978e-12	NS	NS	NS
31	5175	5700	4365	4847	4365	4847	0.000925836	NS	NS	0.0257225	0.0183021	NS	NS	NS	NS
32	31783	32444	23716	24254	25056	25596	NS	0.00114682	NS	NS	NS	0.000612407	NS	NS	NS
33	45662	46033*	36553	36906*	37150	37503*	0.00115076	NS	NS	8.06859e-05	0.000580614	1.29344e-20	NS	NS	NS
34	2714	3207	2091	2561	2307	2783	0.000922945	NS	0.0150617	NS	NS	NS	NS	NS	NS
35	27100	27474	20924	21286	21074	21436	0.00104386	NS	NS	0.00275621	NS	NS	NS	NS	NS
36	12168	14858	9367	11514	10021	12321	NS	NS	NS	0.00120769	0.0126511	NS	NS	NS	NS
37	14302	14781	11514	11989	11772	12247	0.00124115	NS	NS	0.0288805	0.00960074	1.07832e-11	NS	NS	NS
38	11007	11582	8649	9103	9454	9900	0.0031266	NS	NS	NS	NS	6.21559e-11	NS	NS	NS
39	27887	28083	20294	20426	21761	21917	NS	NS	NS	0.00370192	NS	6.5393e-07	NS	NS	NS
40	8756	5107	7110	3871	7656	4309	0.00318591	NS	NS	NS	NS	3.48235e-35	NS	NS	NS
41	27746	28078	20418	20646	21678	21912	0.00413078	NS	NS	NS	NS	0.00481779	NS	NS	NS
42	31145	31450	23080	23333	24475	24740	0.00467972	NS	NS	NS	NS	9.9984e-09	NS	NS	NS
43	43636	43659	33046	33062	35236	35252	0.0054373	0.0173784	NS	NS	NS	NS	NS	NS	NS
44	27892	28016	20404	20482	21766	21855	0.00561755	NS	NS	0.0045068	NS	NS	NS	NS	NS
45	21028	21125	15099	15165	16440	16506	0.00637835	0.031495	NS	NS	NS	NS	NS	NS	NS
46	45649	46032*	37139	37502*	37139	37502*	0.00752603	NS	NS	0.000753279	0.000134408	3.14447e-09	NS	NS	NS
47	44706*	45592	35635*	36462	36253*	37086	0.00835547	NS	NS	NS	NS	3.50465e-14	NS	NS	NS
48	19425	19588	14862	14985	15391	15433	NS	NS	NS	0.0114146	NS	1.24376e-12	NS	NS	NS
49	27882	28038	20257	20354	21757	21875	NS	NS	NS	0.011644	NS	1.05836e-07	NS	NS	NS
50	43288	43625	32446	32777	34903	35225	0.0126539	NS	NS	NS	NS	1.42344e-10	NS	NS	NS
51	9926	10320	8448	8822	8655	9032	0.0156581	NS	0.0288442	0.00274796	0.00019278	NS	NS	NS	NS
52	2728	3192	2090	2540	2321	2768	0.0212155	NS	0.0368985	NS	NS	NS	NS	NS	NS
53	17135	18108	13470	14151	13657	14343	0.0305661	NS	NS	NS	NS	0.0102199	NS	NS	NS
54	10962	11471	8590	8999	9412	9821	0.00627148	NS	NS	NS	NS	0.00308121	NS	NS	NS
55	12390	12610	10112	10320	10112	10320	0.0436554	NS	0.0236355	NS	NS	NS	NS	NS	NS
The "*" indicates that the actual breakpoint position is undetermined (it was most likely overprinted by a subsequent
